# Supplementary material for: Excavating novel diagnostic and prognostic long non-coding RNAs (lncRNAs) for head and neck squamous cell carcinoma: an integrated bioinformatics analysis of competing endogenous RNAs (ceRNAs) and gene co-expression networks
Source: Bioengineered. 2021 Dec 21;12(2):12821–38. doi: 10.1080/21655979.2021.2003925 (PMC8810019; doi:10.1080/21655979.2021.2003925)
Supplement: Supplemental Material [file KBIE_A_2003925_SM1589.xls]

## Sheet: Sheet1
Admission number	gender	age	cancer types
183702	male	53	oral squamous cell carcinoma (buccal carcinoma)
187972	male	74	oral squamous cell carcinoma (carcinoma of the floor of mouth)
196716	male	61	oral squamous cell carcinoma (carcinoma of the floor of mouth)
183563	male	58	oral squamous cell carcinoma (carcinoma of the floor of mouth)
180632	male	63	hypopharyngeal squamous cell carcinoma
182437	male	51	hypopharyngeal squamous cell carcinoma
189954	male	56	hypopharyngeal squamous cell carcinoma
185593	male	50	oropharyngeal squamous cell carcinoma (tongue carcinoma)
179658	male	65	oropharyngeal squamous cell carcinoma (tongue carcinoma)
182293	male	44	laryngeal squamous cell carcinoma (epiglottic carcinoma)
